# Supplementary material for: Reasons for cannabidiol use: a cross-sectional study of CBD users, focusing on self-perceived stress, anxiety, and sleep problems
Source: J Cannabis Res. 2021 Feb 18;3:5. doi: 10.1186/s42238-021-00061-5 (PMC7893882; doi:10.1186/s42238-021-00061-5)
Supplement: Supplementary file 1 — Additional file 1: User Survey. Table S1. Demographic variables of the 28 non-responders. Table S2. Reasons for use of cannabidiol by sex, age and location. Results are presented as n (%). [file 42238_2021_61_MOESM1_ESM.zip]

Archive with 2 entries (2 files):
- Supplementary materials.1.docx
- Supplementary.materials.2docx.docx
